# Supplementary material for: Assessing the Protective Role of Epigallocatechin Gallate (EGCG) against Water-Pipe Smoke-Induced Toxicity: A Comparative Study on Gene Expression and Histopathology
Source: Molecules. 2023 Nov 9;28(22):7502. doi: 10.3390/molecules28227502 (PMC10673035; doi:10.3390/molecules28227502)
Supplement: Supplementary file 1 [file molecules-28-07502-s001.zip]

Archive with 1 entries (1 files):
- molecules-2622299-supplementary.pdf
